# Supplementary material for: The First Application of 1H NMR Spectroscopy for the Assessment of the Authenticity of Perfumes
Source: Molecules. 2021 May 22;26(11):3098. doi: 10.3390/molecules26113098 (PMC8196850; doi:10.3390/molecules26113098)
Supplement: Supplementary file 1 [file molecules-26-03098-s001.zip]

Archive with 1 entries (1 files):
- molecules-1229885-SI.pdf
